# Supplementary material for: Transcription Factor FXR Activates DHRS9 to Inhibit the Cell Oxidative Phosphorylation and Suppress Colon Cancer Progression
Source: Anal Cell Pathol (Amst). 2022 Oct 26;2022:8275574. doi: 10.1155/2022/8275574 (PMC9629925; doi:10.1155/2022/8275574)
Supplement: Supplementary Materials — Supplementary Figure 1A. The correlation about FXR with distant metastasis, regional lymph nodes, and tumor grading. ns means no significant difference. [file 8275574.f1.zip › Supplementary Table 1.txt]

row	column	cor	p
ADAMTSL3	NR1H4	-0.0154299990257236	0.735971406677151
ZBTB7C	NR1H4	0.214431894681737	2.12690831391527e-06
CPED1	NR1H4	0.058672485914728	0.199420661928801
TAT	NR1H4	0.194441366176834	1.78752832189488e-05
SERPINA9	NR1H4	0.146760387408458	0.00126214209461151
NR1H4	PDE7B	0.107865741130723	0.0180808017895981
NR1H4	DHRS9	0.391707208595042	0
NR1H4	ZBTB16	-0.00979795050119703	0.830462999337224
NR1H4	THRB	-0.0512985359408538	0.261988767331718
NR1H4	SCUBE1	0.215804648320713	1.82350999966552e-06
NR1H4	FABP1	0.338057405829875	2.68673971959288e-14
NR1H4	SLC17A4	0.48549880935327	0
NR1H4	SULT1B1	0.33886506683213	2.30926389122033e-14
NR1H4	SCN9A	0.103689017577445	0.0230915576249062
NR1H4	ABCG8	0.297765296381383	2.76965117507189e-11
NR1H4	MASP1	-0.0256054963475447	0.575740421893671
NR1H4	PBLD	0.352148158406701	1.77635683940025e-15
NR1H4	MYT1L	0.050012007805327	0.274158633685715
NR1H4	RBFOX3	0.00496281263712219	0.913641156279447
NR1H4	FXYD1	-0.0614842012259913	0.178686026184561
NR1H4	SLC51A	0.407240303386223	0
NR1H4	NTN1	0.0477554225259373	0.296422117405724
NR1H4	RBM20	-0.126895104327833	0.00536687504927835
NR1H4	HLF	0.027699415305196	0.544914790667566
NR1H4	CCL14	0.0122631575552115	0.788713258259086
NR1H4	MYLK	-0.0333589644842947	0.465906433290201
NR1H4	CUX2	-0.026280744452549	0.565710518298862
NR1H4	ARHGAP44	0.127005696125382	0.00532653320002985
NR1H4	HRCT1	0.0625614487355895	0.171180735965144
NR1H4	MAPT	-0.0633369906709196	0.165924921105962
NR1H4	CCL15-CCL14	0.00394601565862019	0.931285332356358
NR1H4	TNS1	-0.126746512661077	0.00542151153725845
NR1H4	APOC3	0.201440620154547	8.6872239724034e-06
NR1H4	AOC3	-0.0899006059413507	0.0490133314122838
NR1H4	FGFR2	0.0461645745491754	0.312822973901356
NR1H4	FLNA	-0.128633323626615	0.00476356698169766
NR1H4	CLDN11	-0.0811771355600113	0.075601453435131
NR1H4	APOB	0.160964717534676	0.000399402318385533
